# Supplementary material for: Genome-Wide Identification of Jatropha curcas Aquaporin Genes and the Comparative Analysis Provides Insights into the Gene Family Expansion and Evolution in Hevea brasiliensis
Source: Front Plant Sci. 2016 Mar 31;7:395. doi: 10.3389/fpls.2016.00395 (PMC4814485; doi:10.3389/fpls.2016.00395)
Supplement: Supplementary file 1 [file Table1.XLSX]

## Sheet: Sheet1
Supplementary Table S1 List of the accession numbers of the AQPs identified in Arabidopsis (35), castor bean (37), rubber tree (51) and poplar (55).
Species	Phytozome ID	Johanson' name	Proposed name	Subgroup	Group	Species	Phytozome ID	Identified scaffold position	Name	Subgroup	Group	Species	GenBank accession No.	Name	Subgroup	Group	Species	Phytozome ID	Name	Subgroup	Group
Arabidopsis thaliana	AT3G61430	AtPIP1;1	AtPIP1;1	PIP1	PIP	Ricinus communis	29969.m000266	29969: 73604-75299	RcPIP1;1	PIP1	PIP	Hevea brasiliensis	KJ508753	HbPIP1;1	PIP1	PIP	Populus trichocarpa	Pt_0010s19930	PtPIP1;1	PIP1	PIP
	AT2G45960	AtPIP1;2	AtPIP1;2				29669.m000808	29669: 104366-101932	RcPIP1;2				KJ508754	HbPIP1;2				Pt_0008s06580	PtPIP1;2
	AT1G01620	AtPIP1;3	AtPIP1;3				29669.m000809	29669: 109461-107553	RcPIP1;3				KJ508755	HbPIP1;3				Pt_0003s12870	PtPIP1;3
	AT4G00430	AtPIP1;4	AtPIP1;4				30190.m011229	30190: 2676127-2679732	RcPIP1;4				KJ508756	HbPIP1;4				Pt_0006s09920	PtPIP1;4
	AT4G23400	AtPIP1;5	AtPIP1;5				30174.m008614	30174: 1747452-1750093	RcPIP1;5				KJ508757	HbPIP1;5				Pt_0016s12070	PtPIP1;5
	AT3G53420	AtPIP2;1	AtPIP2;1	PIP2			30078.m002337	30078: 846884-849450	RcPIP2;1	PIP2			KJ508758	HbPIP2;1	PIP2			Pt_0009s13890	PtPIP2;1	PIP2
	AT2G37170	AtPIP2;2	AtPIP2;2				27516.m000174	27516: 79695-83007	RcPIP2;2				KJ508759	HbPIP2;2				Pt_0004s18240	PtPIP2;2
	AT2G37180	AtPIP2;3	AtPIP2;3				28076.m000411	28076: 21259-23855	RcPIP2;3				KJ508760	HbPIP2;3				Pt_0010s22950	PtPIP2;3
	AT5G60660	AtPIP2;4	AtPIP2;4				29869.m001194	29869: 701298-698970	RcPIP2;4				KJ508761	HbPIP2;4				Pt_0008s03950	PtPIP2;4
	AT3G54820	AtPIP2;5	AtPIP2;5				28962.m000437	28962: 25344-23278	RcPIP2;5				KJ508762	HbPIP2;5				Pt_0006s12980	PtPIP2;5
	AT2G39010	AtPIP2;6	AtPIP2;6				30078.m002254	30078: 302469-304194	RcTIP1;1	TIP1	TIP		KJ508763	HbPIP2;6				Pt_0006s13000	PtPIP2;6
	AT4G35100	AtPIP2;7	AtPIP2;7				28180.m000392	28180: 101668-103298	RcTIP1;2				KJ508764	HbPIP2;7				Pt_0016s09090	PtPIP2;7
	AT2G16850	AtPIP2;8	AtPIP2;8				29788.m000338	29788: 135388-137224	RcTIP1;3				KJ508765	HbPIP2;8				Pt_0009s01940	PtPIP2;8
	AT2G36830	AtTIP1;1	AtTIP1;1	TIP1	TIP		29589.m001261	29589: 301877-300492	RcTIP1;4				KJ508766	HbPIP2;9				Pt_0005s11110	PtPIP2;9
	AT3G26520	AtTIP1;2	AtTIP1;2				30146.m003542	30146: 893065-891669	RcTIP2;1	TIP2			KJ508767	HbPIP2;10				Pt_0005s11100	PtPIP2;10
	AT4G01470	AtTIP1;3	AtTIP1;3				30101.m000372	30101: 54578-56981	RcTIP2;2				KJ508768	HbTIP1;1	TIP1	TIP		Pt_0001s24200	PtTIP1;1	TIP1	TIP
	AT3G16240	AtTIP2;1	AtTIP2;1	TIP2			29681.m001366	29681: 356430-358852	RcTIP3;1	TIP3			KJ508769	HbTIP1;2				Pt_0009s03230	PtTIP1;2
	AT4G17340	AtTIP2;2	AtTIP2;2				29794.m003419	29794: 784479-783045	RcTIP4;1	TIP4			KJ508770	HbTIP1;3				Pt_0010s21700	PtTIP1;3
	AT5G47450	AtTIP2;3	AtTIP2;3				30147.m014231	30147: 1083709-1086062	RcTIP5;1	TIP5			KJ508771	HbTIP1;4				Pt_0008s05050	PtTIP1;4
	AT1G73190	AtTIP3;1	AtTIP3;1	TIP3			30026.m001488	30026: 382992-385763	RcNIP1;1	NIP1	NIP		KJ508772	HbTIP1;5				Pt_0016s10780	PtTIP1;5
	AT1G17810	AtTIP3;2	AtTIP3;2				27860.m000040	27860: 3885-7450	RcNIP2;1	NIP2			KJ508773	HbTIP1;6				Pt_0006s12350	PtTIP1;6
	AT2G25810	AtTIP4;1	AtTIP4;1	TIP4			29908.m006033	29908: 1225139-1222967	RcNIP3;1	NIP3			KJ508774	HbTIP1;7				Pt_0009s01070	PtTIP1;7
	AT3G47440	AtTIP5;1	AtTIP5;1	TIP5			29816.m000676	29816: 132884-130426	RcNIP4;1	NIP4			KJ508775	HbTIP1;8				Pt_0004s22600	PtTIP1;8
	AT4G19030	AtNIP1;1	AtNIP1;1	NIP1	NIP		28827.m000171	28827: 15568-18585	RcNIP4;2				KJ508776	HbTIP2;1	TIP2			Pt_0001s18730	PtTIP2;1	TIP2
	AT4G18910	AtNIP1;2	AtNIP1;2				30068.m002640	30068: 792230-798545	RcNIP5;1	NIP5			KJ508777	HbTIP2;2				Pt_0003s04930	PtTIP2;2
	AT2G34390	AtNIP2;1	AtNIP1;3				29588.m000860	29588: 109896-113370	RcNIP6;1	NIP6			KJ508778	HbTIP2;3				Pt_0003s07550	PtTIP2;3
	AT1G31885	AtNIP3;1	AtNIP1;4				29844.m003330	29844: 993874-996212	RcNIP7;1	NIP7			KJ508779	HbTIP2;4				Pt_0001s15700	PtTIP2;4
	AT5G37810	AtNIP4;1	AtNIP4;1	NIP4			28929.m000055	28929: 27059-25434	RcXIP1;1	XIP1	XIP		KJ508780	HbTIP3;1	TIP3			Pt_0018s14910	PtTIP3;1	TIP3
	AT5G37820	AtNIP4;2	AtNIP4;2				28846.m000048	28846: 5267-3386	RcXIP1;2				KJ508781	HbTIP3;2				Pt_0017s03540	PtTIP3;2
	AT4G10380	AtNIP5;1	AtNIP5;1	NIP5			28846.m000049	28846: 38157-36376	RcXIP1;3				KJ508782	HbTIP4;1	TIP4			Pt_0006s25620	PtTIP4;1	TIP4
	AT1G80760	AtNIP6;1	AtNIP6;1	NIP6			28929.m000054	28929: 16870-16144	RcXIP1;4				KJ508783	HbTIP5;1	TIP5			Pt_0003s10800	PtTIP5;1	TIP5
	AT3G06100	AtNIP7;1	AtNIP7;1	NIP7			28747.m000131	28747: 54568-52108	RcXIP2;1	XIP2			KJ508784	HbTIP5;2				Pt_0001s00690	PtTIP5;2
	AT3G04090	AtSIP1;1	AtSIP1;1	SIP1	SIP			28747: 44459-42629	RcXIP3;1	XIP3			KJ508785	HbNIP1;1	NIP1	NIP		Pt_0004s06160	PtNIP1;1	NIP1	NIP
	AT5G18290	AtSIP1;2	AtSIP1;2				29950.m001177	29950: 345535-339806	RcSIP1;1	SIP1	SIP		KJ508786	HbNIP1;2				Pt_0011s06770	PtNIP1;2
	AT3G56950	AtSIP2;1	AtSIP2;1	SIP2			30010.m000658	30010: 76324-74304	RcSIP1;2				KJ508787	HbNIP2;1	NIP2			Pt_0017s11960	PtNIP2;1	NIP2
							30010.m000659	30010: 78002-76765	RcSIP1;3				KJ508788	HbNIP3;1	NIP3			Pt_0002s09740	PtNIP3;1	NIP3
							30045.m000487	30045: 458594-454223	RcSIP2;1	SIP2			KJ508789	HbNIP4;1	NIP4			Pt_0010s12330	PtNIP4;1	NIP4
													KJ508790	HbNIP4;2				Pt_0017s03060	PtNIP4;2
													KJ508791	HbNIP5;1	NIP5			Pt_0001s45920	PtNIP5;1	NIP5
													KJ508792	HbNIP6;1	NIP6			Pt_0011s14990	PtNIP5;2
													KJ508793	HbNIP7;1	NIP7			Pt_0003s17930	PtNIP6;1	NIP6
													KJ508799	HbXIP1;1	XIP1	XIP		Pt_0001s14850	PtNIP6;2
													KJ508798	HbXIP1;2				Pt_0008s20750	PtNIP7;1	NIP7
													KJ508800	HbXIP1;3				Pt_0013s05030	PtSIP1;1	SIP1	SIP
													KJ508801	HbXIP1;4				Pt_0019s04640	PtSIP1;2
													KJ508802	HbXIP2;1	XIP2			Pt_0002s21410	PtSIP1;3
													KJ508803	HbXIP3;1	XIP3			Pt_0014s15250	PtSIP1;4
													KJ508794	HbSIP1;1	SIP1	SIP		Pt_0016s02560	PtSIP2;1	SIP2
													KJ508795	HbSIP1;2				Pt_0006s02800	PtSIP2;2
													KJ508796	HbSIP1;3				Pt_0009s13090	PtXIP1;1	XIP1	XIP
													KJ508797	HbSIP2;1	SIP2			Pt_0009s13105	PtXIP1;2
																		Pt_0009s13110	PtXIP2;1	XIP2
																		Pt_0009s13080	PtXIP3;1	XIP3
																		Pt_0009s13070	PtXIP3;2
																		Pt_0004s17430	PtXIP3;3
