# Supplementary material for: Genome-Wide Identification of Jatropha curcas Aquaporin Genes and the Comparative Analysis Provides Insights into the Gene Family Expansion and Evolution in Hevea brasiliensis
Source: Front Plant Sci. 2016 Mar 31;7:395. doi: 10.3389/fpls.2016.00395 (PMC4814485; doi:10.3389/fpls.2016.00395)
Supplement: Supplementary file 2 [file Table2.XLSX]

## Sheet: Sheet1
Supplementary Table S2 Peccent similarity within and between five subfamilies of the JcAQPs.
Similarity (%)	JcPIP1;1	JcPIP1;2	JcPIP1;3	JcPIP1;4	JcPIP2;1	JcPIP2;2	JcPIP2;3	JcPIP2;4	JcPIP2;5	JcTIP1;1	JcTIP1;2	JcTIP1;3	JcTIP1;4	JcTIP2;1	JcTIP2;2	JcTIP3;1	JcTIP4;1	JcTIP5;1	JcNIP1;1	JcNIP2;1	JcNIP3;1	JcNIP3;2	JcNIP4;1	JcNIP5;1	JcNIP6;1	JcNIP7;1	JcXIP1;1	JcXIP2;1	JcSIP1;1	JcSIP1;2	JcSIP1;3	JcSIP2;1
JcPIP1;1	100
JcPIP1;2	91.7	100
JcPIP1;3	69.1	69.3	100
JcPIP1;4	87.5	89.2	66.1	100
JcPIP2;1	71.9	72.4	59.9	70	100
JcPIP2;2	72.8	73.6	59.6	70.1	94.4	100
JcPIP2;3	70.3	71.8	58.5	69.7	92.6	91.3	100
JcPIP2;4	72.1	72.5	59.4	72.4	86	86.5	86.4	100
JcPIP2;5	69.2	70	56.5	68.2	79.1	78.5	80.1	84.8	100
JcTIP1;1	41.1	40.8	35.1	40.6	46.2	44.1	45.3	45.8	46	100
JcTIP1;2	41.8	41.5	35.5	41.3	47.9	45.9	45.6	46.8	46	89.7	100
JcTIP1;3	42.8	42.5	35.5	41.9	46.5	45.2	45.3	46.5	46	90.5	92.9	100
JcTIP1;4	41.8	41.1	33.7	40.6	45.8	44.8	45.6	45.8	46.7	88.2	87.5	86.3	100
JcTIP2;1	41.9	41.6	35.5	41.4	46.2	44.8	45.3	45.8	46.3	75.2	77.2	75.6	74.8	100
JcTIP2;2	43.8	43.5	36.8	43.3	47.7	46.7	47.6	46.7	46.9	72.5	76.9	74.9	73.8	86.8	100
JcTIP3;1	41.2	41.5	36.1	43	45.1	44.1	44.3	44.4	44.9	72.4	72.4	71.6	70.8	69.1	68.1	100
JcTIP4;1	38.6	38.4	33.7	39.2	42	41	41.1	41.5	42.1	67.8	69.4	67.8	68	68.9	67.9	64.1	100
JcTIP5;1	39.9	39.5	32.1	38.3	42.4	41.8	41.9	40.9	41.8	60.6	61.4	61.4	61.4	66.3	66.7	58.8	57.6	100
JcNIP1;1	33.1	32.4	26.6	31.7	31.2	31.3	32.8	32.5	36.1	35.5	35.5	35.5	35	38.8	38.1	37.5	35.2	36.9	100
JcNIP2;1	31.2	31.7	26.7	32.3	30.7	31.3	31.9	32.9	33.5	32.9	34.2	33.2	32.6	38	37.7	34.2	33.2	33.3	57.7	100
JcNIP3;1	36	35.9	32.1	37.2	34.1	34.1	34.7	36.5	37.8	37.6	37.9	38.3	37.1	40.9	40.5	40.6	39	37.3	57.7	50.2	100
JcNIP3;2	34.2	34.8	28.4	34.4	33.3	34.9	34	35.1	34.1	36.6	34.9	35.2	36.6	37.6	38.2	38.3	34.6	35.1	50.2	47.7	59.3	100
JcNIP4;1	34.6	35.5	28.9	36.5	32.2	33.3	33.6	35	37	34.4	35.7	35.7	34.6	38.1	37.7	36.4	37.8	35.5	63.9	55.6	57.2	53.6	100
JcNIP5;1	33	32.5	26.2	34.7	31.4	31.1	32	34.3	33.6	34.1	35.6	35	34.1	38.9	39.2	35.3	33.9	34	50	48.4	49.2	44.7	50.7	100
JcNIP6;1	31.6	31.3	24.8	33.1	33.3	32.4	32.7	35.3	35	36	36.6	36	34.8	37.6	38.2	36.3	34.3	33.8	49.5	49.5	47.5	45.7	49.2	73.3	100
JcNIP7;1	32.2	32.7	28	33.3	32.3	31.3	32.3	34	34.6	31.3	30.9	30.3	31.7	33.8	33.4	32.6	30.9	33	46.9	45.4	43.6	42.4	45.5	43	43.6	100
JcXIP1;1	36.8	37.7	29.9	36.1	35.5	35.4	35.5	36.6	36.9	31.4	33	33.7	33	32.8	33	34.3	29.5	29.8	34.2	29.4	30.7	30.4	35.9	31.7	30.8	32.2	100
JcXIP2;1	38.8	40.8	30.4	39.8	36.5	37.7	36.8	37.3	41	34.3	34.9	35.5	35.2	33.8	35.2	35.6	32.1	32.5	33.6	31.4	35	31.9	36.7	33.8	32.4	33.1	49.5	100
JcSIP1;1	28.4	28.6	28.5	29	30.7	30.4	30.9	30.6	31.1	36.5	36.9	37.3	35.8	36.6	37.2	36.2	36.4	35.3	30.1	28.5	30	29.6	32	27.6	26.9	28.1	26.1	27.3	100
JcSIP1;2	29	29.2	28	28.5	31.6	31.4	30.8	30.1	30	34.2	34.6	33.5	33.1	34.6	35.9	33.5	33.7	32.2	25.6	24.2	24.5	26.1	28.1	25.9	24.4	27	23.1	23.8	70	100
JcSIP1;3	27.5	26.7	26.7	26.3	31	30.8	30.2	30.6	30.8	36.5	35.8	36.1	35	36.5	35.3	33.6	33.5	33.8	26.1	25	27	29.3	27.9	28.3	26.1	25.8	22.6	24	66.3	81.1	100
JcSIP2;1	25.6	26.1	23.4	25.4	27.2	27.2	28.1	26.9	26.1	30.6	31	29.9	30.4	34.2	32.6	32.5	30.6	35	24.7	25.3	28.5	30.6	26.9	26.8	23.9	26.4	25.4	24.2	46.2	43.5	43.9	100
