# Supplementary material for: Genome-Wide Identification of Jatropha curcas Aquaporin Genes and the Comparative Analysis Provides Insights into the Gene Family Expansion and Evolution in Hevea brasiliensis
Source: Front Plant Sci. 2016 Mar 31;7:395. doi: 10.3389/fpls.2016.00395 (PMC4814485; doi:10.3389/fpls.2016.00395)
Supplement: Supplementary file 3 [file Table3.XLSX]

## Sheet: Sheet1
Supplementary Table S3 Comparison of gene structures in rubber tree, physic nut and castor bean AQP orthologs.
HbAQP ortholog				RcAQP ortholog				JcAQP ortholog
Gene Name	CDS Length (bp)	Gene Length (bp)	Intron NO.	Gene Name	CDS Length (bp)	Gene Length (bp)	Intron NO.	Gene Name	CDS Length (bp)	Gene Length (bp)	Intron NO.
HbPIP1;1	864	1161	3	RcPIP1;1	867	1370	3	JcPIP1;3	639	1581	4
HbPIP1;2	864	1155	3	RcPIP1;3	867	1243	3	JcPIP1;1	864	1162	3
HbPIP1;3	864	2952	3	RcPIP1;2	864	1304	3
HbPIP1;4	864	2285	3	RcPIP1;4	864	2648	3	JcPIP1;2	864	2986	3
HbPIP1;5	810	1370	3	RcPIP1;5	861	1712	3	JcPIP1;4	861	1539	3
HbPIP2;1	867	1150	3	RcPIP2;1	867	1185	3	JcPIP2;1	855	1185	3
HbPIP2;2	867	1174	3
HbPIP2;3	861	1801	3	RcPIP2;3	864	1939	3	JcPIP2;2	861	1654	3
HbPIP2;4	861	1590	3
HbPIP2;5	858	1673	3	RcPIP2;2	852	2665	3	JcPIP2;3	858	3194	3
HbPIP2;6	861	2927	3
HbPIP2;7	837	1263	3	RcPIP2;4	843	1221	3	JcPIP2;4	843	1939	3
HbPIP2;8	843	1263	3
HbPIP2;9	843	1120	3	RcPIP2;5	813	1654	4	JcPIP2;5	852	3187	3
HbPIP2;10	858	1401	3
HbTIP1;1	759	853	1	RcTIP1;1	756	871	1	JcTIP1;1	759	854	1
HbTIP1;2	759	851	1
HbTIP1;3	762	848	1	RcTIP1;4	759	1129	1	JcTIP1;4	765	980	1
HbTIP1;4	684	820	1
HbTIP1;5	759	931	2	RcTIP1;2	759	1149	2	JcTIP1;2	759	1289	2
HbTIP1;6	759	974	2
HbTIP1;7	759	1189	2	RcTIP1;3	759	1070	2	JcTIP1;3	759	1070	2
HbTIP1;8	759	997	2
HbTIP2;1	747	1574	2	RcTIP2;1	747	1300	2	JcTIP2;1	747	1304	2
HbTIP2;2	747	1165	2
HbTIP2;3	753	1010	2	RcTIP2;2	753	1059	2	JcTIP2;2	753	1295	2
HbTIP2;4	753	1009	2
HbTIP3;1	774	967	2	RcTIP3;1	768	994	2	JcTIP3;1	774	927	2
HbTIP3;2	742	915	2
HbTIP4;1	756	1010	2	RcTIP4;1	744	1017	2	JcTIP4;1	744	1041	2
HbTIP5;1	759	1181	2	RcTIP5;1	759	1241	2	JcTIP5;1	759	969	2
HbTIP5;2	744	1119	2
HbNIP1;1	861	1582	4	RcNIP1;1	816	2079	4	JcNIP1;1	828	1878	4
HbNIP1;2	864	1939	4
HbNIP2;1	858	2930	4	RcNIP2;1	894	2598	4	JcNIP2;1	876	2283	4
HbNIP3;1	849	1249	4	RcNIP3;1	849	1310	4	JcNIP3;1	834	1235	4
								JcNIP3;2	843	1275	4
HbNIP4;1	804	1237	4	RcNIP4;1	810	1425	4
HbNIP4;2	846	1268	4	RcNIP4;2	759	3018	4	JcNIP4;1	792	1344	4
HbNIP5;1	897	1932	3	RcNIP5;1	897	4934	3	JcNIP5;1	897	2803	3
HbNIP6;1	927	3371	4	RcNIP6;1	927	3320	4	JcNIP6;1	924	2253	4
HbNIP7;1	897	1359	4	RcNIP7;1	897	1258	4	JcNIP7;1	798	1124	4
HbXIP1;1	870	973	1	RcXIP1;1	930	1195	1	JcXIP1;1	885	1071	1
HbXIP1;2	891	1022	1	RcXIP1;4	627	727	1
HbXIP1;3	831	959	1	RcXIP1;2	912	1346	1
HbXIP1;4	831	959	1	RcXIP1;3	858	858	0
HbXIP2;1	918	1163	2	RcXIP2;1	921	1302	2	JcXIP2;1	912	1470	2
HbXIP3;1	891	1022	1	RcXIP3;1	915	1827	1
HbSIP1;1	720	720	0	RcSIP1;2	705	705	0	JcSIP1;2	729	729	0
				RcSIP1;3	720	720	0	JcSIP1;3	732	732	0
HbSIP1;2	720	4572	2	RcSIP1;1	720	4822	2	JcSIP1;1	720	4477	2
HbSIP1;3	720	5438	2
HbSIP2;1	723	13833	2	RcSIP2;1	723	3962	2	JcSIP2;1	726	3962	2
