# Supplementary material for: Genome-Wide Identification of Jatropha curcas Aquaporin Genes and the Comparative Analysis Provides Insights into the Gene Family Expansion and Evolution in Hevea brasiliensis
Source: Front Plant Sci. 2016 Mar 31;7:395. doi: 10.3389/fpls.2016.00395 (PMC4814485; doi:10.3389/fpls.2016.00395)
Supplement: Supplementary file 4 [file Table4.XLSX]

## Sheet: Sheet1
Supplementary Table S4 Comparison of the conserved specificity-determining residues in rubber tree, physic nut and castor bean AQP orthologs. a
HbAQP ortholog												RcAQP ortholog												JcAQP ortholog
Name	Ar/R selectivity filter				NPA motifs		Froger’s Positions					Name	Ar/R selectivity filter				NPA motifs		Froger’s Positions					Name	Ar/R selectivity filter				NPA motifs		Froger’s Positions
	H2	H5	LE1	LE2	LB	LE	P1	P2	P3	P4	P5		H2	H5	LE1	LE2	LB	LE	P1	P2	P3	P4	P5		H2	H5	LE1	LE2	LB	LE	P1	P2	P3	P4	P5
HbPIP1;1	F	H	T	R	NPA	NPA	E	S	A	F	W	RcPIP1;1	F	H	T	R	NPA	NPA	E	S	A	F	W	JcPIP1;3	F	H	T	R	NPA	NPA	E	S	A	F	W
HbPIP1;2	F	H	T	R	NPA	NPA	E	S	A	F	W	RcPIP1;3	F	H	T	R	NPA	NPA	E	S	A	F	W	JcPIP1;1	F	H	T	R	NPA	NPA	E	S	A	F	W
HbPIP1;3	F	H	T	R	NPA	NPA	E	S	A	F	W	RcPIP1;2	F	H	T	R	NPA	NPA	E	S	A	F	W
HbPIP1;4	F	H	T	R	NPA	NPA	E	S	A	F	W	RcPIP1;4	F	H	T	R	NPA	NPA	E	S	A	F	W	JcPIP1;2	F	H	T	R	NPA	NPA	E	S	A	F	W
HbPIP1;5	F	H	T	R	NPA	NPA	Q	S	A	F	W	RcPIP1;5	F	H	T	R	NPA	NPA	Q	S	A	F	W	JcPIP1;4	F	N	A	R	NPA	NPA	Q	S	A	F	W
HbPIP2;1	F	H	T	R	NPA	NPA	Q	S	A	F	W	RcPIP2;1	F	H	T	R	NPA	NPA	Q	S	A	F	W	JcPIP2;1	F	H	T	R	NPA	NPA	Q	S	A	F	W
HbPIP2;2	F	H	T	R	NPA	NPA	Q	S	A	F	W
HbPIP2;3	F	H	T	R	NPA	NPA	Q	S	A	F	W	RcPIP2;3	F	H	T	R	NPA	NPA	Q	S	A	F	W	JcPIP2;2	F	H	T	R	NPA	NPA	Q	S	A	F	W
HbPIP2;4	F	H	T	R	NPA	NPA	Q	S	A	F	W
HbPIP2;5	F	H	T	R	NPA	NPA	Q	S	A	F	W	RcPIP2;2	F	H	T	R	NPA	NPA	Q	S	A	F	W	JcPIP2;3	F	H	T	R	NPA	NPA	Q	S	A	F	W
HbPIP2;6	F	H	T	R	NPA	NPA	Q	S	A	F	W
HbPIP2;7	F	H	T	R	NPA	NPA	M	S	A	F	W	RcPIP2;4	F	H	T	R	NPA	NPA	M	S	A	F	W	JcPIP2;4	F	H	T	R	NPA	NPA	M	S	A	F	W
HbPIP2;8	F	H	T	R	NPA	NPA	M	S	A	F	W
HbPIP2;9	F	H	T	R	NPA	NPA	M	S	A	F	W	RcPIP2;5	F	H	T	R	NPA	NPA	M	S	A	F	W	JcPIP2;5	F	H	T	R	NPA	NPA	V	S	A	F	W
HbPIP2;10	F	H	T	R	NPA	NPA	M	S	A	F	W
HbTIP1;1	H	I	A	V	NPA	NPA	T	S	A	Y	W	RcTIP1;1	H	I	A	V	NPA	NPA	T	S	A	Y	W	JcTIP1;1	H	I	A	V	NPA	NPA	T	S	A	Y	W
HbTIP1;2	H	I	A	V	NPA	NPA	T	S	A	Y	W
HbTIP1;3	H	I	A	V	NPA	NPA	T	S	A	Y	W	RcTIP1;4	H	I	A	V	NPA	NPA	T	S	A	Y	W	JcTIP1;4	H	V	A	V	NPA	NPA	T	S	A	Y	W
HbTIP1;4	H	I	A	V	NPA	NPA	T	S	A	Y	W
HbTIP1;5	H	I	A	V	NPA	NPA	T	S	A	Y	W	RcTIP1;2	H	I	A	V	NPA	NPA	T	S	A	Y	W	JcTIP1;2	H	I	A	V	NPA	NPA	T	S	A	Y	W
HbTIP1;6	H	I	A	V	NPA	NPA	T	S	A	Y	W
HbTIP1;7	H	I	A	V	NPA	NPA	T	S	A	Y	W	RcTIP1;3	H	I	A	V	NPA	NPA	T	S	A	Y	W	JcTIP1;3	H	I	A	V	NPA	NPA	T	S	A	Y	W
HbTIP1;8	H	I	A	V	NPA	NPA	T	S	A	Y	W
HbTIP2;1	H	I	G	R	NPA	NPA	T	S	A	Y	W	RcTIP2;1	H	I	G	R	NPA	NPA	T	S	A	Y	W	JcTIP2;1	H	I	G	R	NPA	NPA	T	S	A	Y	W
HbTIP2;2	H	I	G	R	NPA	NPA	T	S	A	Y	W
HbTIP2;3	H	I	G	R	NPA	NPA	T	S	A	Y	W	RcTIP2;2	H	I	G	R	NPA	NPA	T	S	A	Y	W	JcTIP2;2	H	I	G	R	NPA	NPA	T	S	A	Y	W
HbTIP2;4	H	I	G	S	NPA	NPA	A	S	A	Y	W
HbTIP3;1	H	I	A	R	NPA	NPA	T	A	A	Y	W	RcTIP3;1	H	I	A	R	NPA	NPA	T	A	A	Y	W	JcTIP3;1	H	I	A	R	NPA	NPA	T	A	A	Y	W
HbTIP3;2	H	I	A	R	NPA	NPA	T	A	A	Y	W
HbTIP4;1	H	I	A	R	NPA	NPA	T	S	A	Y	W	RcTIP4;1	H	I	A	R	NPA	NPA	T	S	A	Y	W	JcTIP4;1	H	I	A	R	NPA	NPA	T	S	A	Y	W
HbTIP5;1	N	V	G	C	NPA	NPA	I	A	A	Y	W	RcTIP5;1	N	V	G	C	NPA	NPA	A	A	A	Y	W	JcTIP5;1	N	V	G	S	NPA	NPA	I	A	A	Y	W
HbTIP5;2	N	V	G	C	NPA	NPA	I	A	A	Y	W
HbNIP1;1	W	V	A	R	NPA	NPA	F	S	A	Y	L	RcNIP1;1	W	V	A	R	NPA	NPA	F	S	A	Y	I	JcNIP1;1	W	V	A	R	NPA	NPA	F	S	A	Y	L
HbNIP1;2	W	V	A	R	NPA	NPA	F	S	A	Y	I
HbNIP2;1	G	S	G	R	NPA	NPA	L	S	A	Y	I	RcNIP2;1	G	S	G	R	NPA	NPA	L	T	A	Y	I	JcNIP2;1	G	S	G	R	NPA	NPA	L	T	A	Y	I
HbNIP3;1	W	V	A	R	NPA	NPA	F	S	A	F	I	RcNIP3;1	W	A	A	R	NPA	NPA	F	S	A	F	I	JcNIP3;1	W	V	A	R	NPA	NPA	F	S	A	F	L
																								JcNIP3;2	W	M	A	R	NPA	NPA	F	S	A	Y	I
HbNIP4;1	W	V	G	R	NPA	NPV	L	S	A	Y	I	RcNIP4;1	W	V	A	R	NPA	NPA	F	T	A	Y	M
HbNIP4;2	W	V	A	R	NPA	NPA	F	S	A	Y	I	RcNIP4;2	W	V	A	R	NPA	NPA	V	S	A	Y	I	JcNIP4;1	W	V	A	R	NPA	NPA	F	S	A	Y	I
HbNIP5;1	A	I	G	R	NPS	NPV	F	T	A	Y	L	RcNIP5;1	A	I	G	R	NPS	NPV	F	T	P	Y	L	JcNIP5;1	S	I	A	R	NPA	NPV	F	T	A	Y	L
HbNIP6;1	T	I	A	R	NPS	NPV	F	T	A	Y	L	RcNIP6;1	T	I	A	R	NPS	NPV	F	T	A	Y	L	JcNIP6;1	S	I	A	R	NPS	NPV	L	T	A	Y	L
HbNIP7;1	A	V	G	R	NPA	NPA	Y	S	A	Y	I	RcNIP7;1	A	V	G	R	NPA	NPA	Y	S	A	Y	I	JcNIP7;1	A	V	G	R	NPA	NPA	Y	S	A	Y	I
HbXIP1;1	V	V	V	R	SPV	NPA	M	C	A	F	W	RcXIP1;1	V	F	V	R	SPT	NPA	M	C	A	F	W	JcXIP1;1	I	I	V	R	SPI	NPA	M	C	A	F	W
HbXIP1;2	V	V	V	R	SPI	NPA	M	F	A	F	W	RcXIP1;4	V	-	-	-	SPV	-	M	-	-	-	-
HbXIP1;3	V	I	P	R	NPT	NPA	M	C	A	F	W	RcXIP1;2	V	F	V	R	SPT	NPA	M	C	A	F	W
HbXIP1;4	V	I	A	R	NPT	NPA	M	C	A	F	W	RcXIP1;3	V	F	V	R	SPA	NPA	M	C	V	F	W
HbXIP2;1	I	V	V	R	NPV	NPA	V	C	A	F	W	RcXIP2;1	I	F	V	R	NPV	NPA	V	C	A	F	W	JcXIP2;1	I	T	V	R	NPV	NPA	L	C	A	F	W
HbXIP3;1	V	V	A	R	NPL	NPA	V	C	A	F	W	RcXIP3;1	V	Y	A	R	NPI	NPA	V	C	A	F	W
HbSIP1;1	A	V	P	N	NPT	NPA	M	A	A	Y	W	RcSIP1;2	A	A	T	N	NPN	NPA	Q	A	A	Y	W	JcSIP1;2	A	L	P	N	NPT	NPA	M	A	A	Y	W
												RcSIP1;3	A	A	P	N	NPA	NPA	Q	V	A	Y	W	JcSIP1;3	S	L	P	N	NPT	NPA	M	A	A	Y	W
HbSIP1;2	F	V	P	N	NPT	NPA	M	A	A	Y	W	RcSIP1;1	V	V	P	N	NPT	NPA	E	A	A	Y	W	JcSIP1;1	V	L	P	N	NPT	NPA	I	A	A	Y	W
HbSIP1;3	V	V	P	N	NPT	NPA	M	A	A	Y	W
HbSIP2;1	S	H	G	S	NPL	NPA	F	V	A	Y	W	RcSIP2;1	S	H	G	S	NPL	NPA	I	V	A	Y	W	JcSIP2;1	S	L	G	S	NPL	NPA	F	V	A	Y	W
a The diverse residues are shown in red.
